# Supplementary material for: Author Credit for Transdisciplinary Collaboration
Source: PLoS One. 2015 Sep 16;10(9):e0137968. doi: 10.1371/journal.pone.0137968 (PMC4574108; doi:10.1371/journal.pone.0137968)
Supplement: S1 File — Supporting data for Tables 1, 3 and 4. (CSV) [file pone.0137968.s001.csv]

AuthorID	AuthorName	No. of pub.	FirstAuthor	F pub.	Citation mean	ATW mean	Harmonic credit mean	Harmonic credit sum	Harmonic credit rank	T_creditHCsum	T_creditHCsum rank	T_creditHAsum	T_creditHAsum rank	T_creditsum	T_creditsumrank	H_index	H_index_rank
41371	SALTON, G	30	24	0.8	118.5666667	0.340307193	0.695030303	20.85090909	1	31.02141718	1	7.038472228	3	10.27793094	2	18	2
13937	SPINK, A	36	27	0.75	44.55555556	0.421001999	0.566972467	20.41100883	2	25.08769702	2	8.55481982	1	10.61139837	1	18	2
13923	LOSEE, RM	21	20	0.9524	11.04761905	0.400023746	0.904761905	19	3	17.52177959	5	7.52622606	2	6.83953319	4	11	9
13904	CRESTANI, F	31	17	0.5484	13.51612903	0.399819979	0.529305963	16.40848485	4	13.27275948	11	6.692898134	4	5.28516255	8	11	9
18603	SAVOY, J	17	15	0.8824	12.41176471	0.379586414	0.873440285	14.84848485	5	14.09171456	8	5.58503387	6	5.140062177	9	10	14
21558	CROFT, WB	27	12	0.4444	58.18518519	0.370514602	0.543209877	14.66666667	6	18.40197493	4	5.42535393	7	6.811454505	5	18	2
14963	CHEN, HC	35	17	0.4857	34.54285714	0.437540536	0.38827479	13.58961766	7	19.40708533	3	5.807143157	5	8.343638108	3	20	1
31690	BORGMAN, CL	17	16	0.9412	35.58823529	0.280016297	0.780178253	13.2630303	8	13.30702526	10	3.982733982	18	4.4687314	15	8	38
16742	EGGHE, L	15	15	1	12.33333333	0.36720452	0.822222222	12.33333333	9	10.28172193	18	4.509011573	12	4.081304708	19	8	38
7074	Jacso, P	12	12	1	17.25	0.202580024	1	12	10	10.57045058	17	2.430960289	62	1.9648527	82	6	107
28693	BLAIR, DC	13	13	1	35.92307692	0.422290086	0.923076923	12	11	14.11275747	7	5.037023298	8	5.916538735	6	9	21
15203	FUHR, N	19	12	0.6316	23.47368421	0.304888788	0.598086124	11.36363636	12	12.22349735	13	3.725383015	21	4.450811621	16	10	14
46647	RADECKI, T	11	11	1	20.36363636	0.439220026	1	11	13	11.92991729	14	4.831420291	9	5.028843922	10	7	66
34046	GARFIELD, E	11	11	1	72.63636364	0.426185094	1	11	13	14.85755571	6	4.688036038	10	4.813595707	14	7	66
33439	WILBUR, WJ	14	11	0.7857	12.92857143	0.402611364	0.774891775	10.84848485	15	8.247232684	32	4.328173856	16	3.34536439	27	6	107
15259	JARVELIN, K	35	7	0.2	13.28571429	0.442968714	0.304239334	10.64837669	16	9.235664863	22	4.648579014	11	3.970714997	22	11	9
15469	SMEATON, AF	19	10	0.5263	8.052631579	0.402747283	0.556433232	10.5722314	17	5.965296618	67	4.392354329	14	2.544144201	48	6	107
22553	SPARCK-JONES, K	15	12	0.8	9.933333333	0.353888957	0.701171717	10.51757576	18	6.183074144	60	3.499858243	27	2.277547333	61	6	107
16735	Lalmas, M	20	8	0.4	10.75	0.417401998	0.501092381	10.02184761	19	5.457670639	83	4.156200542	17	2.301928822	60	6	107
27565	LIBKIN, L	19	8	0.4211	9.631578947	0.170574321	0.503030303	9.557575758	20	6.362794492	57	1.725951843	142	1.108290732	256	7	66
17055	HERSH, WR	17	15	0.8824	18.23529412	0.382725039	0.556444906	9.459563394	21	8.860145069	27	3.743598406	20	3.220825491	29	12	7
15092	YANG, CC	19	11	0.5789	12.26315789	0.399490204	0.490845295	9.326060606	22	7.560950743	41	3.628130526	22	3.152476629	31	9	21
28025	BOOKSTEIN, A	14	12	0.8571	18.71428571	0.366629907	0.661991342	9.267878788	23	8.547689222	29	3.302529024	33	3.077386678	32	8	38
17756	HAN, JW	17	10	0.5882	9.058823529	0.368800403	0.537611408	9.139393939	24	4.695962806	105	3.3259798	32	1.74944771	104	6	107
29805	WILLETT, P	30	2	0.0667	21.03333333	0.468995044	0.303528423	9.105852687	25	10.21032793	19	4.345429411	15	4.869682843	13	14	6
24694	Thelwall, M	11	10	0.9091	8.090909091	0.420681743	0.827069635	9.097765981	26	7.613840516	40	3.836901844	19	3.216010179	30	6	107
42364	VANRIJSBERGEN, CJ	14	7	0.5	42.78571429	0.340044228	0.642857143	9	27	11.75901825	15	2.929433276	39	3.951550649	23	10	14
23916	CHANG, SK	16	10	0.625	6.5	0.389288156	0.562019465	8.992311436	28	6.244373765	58	3.464673386	30	2.403505954	54	6	107
18930	Cole, C	13	12	0.9231	8.615384615	0.501200746	0.687169278	8.933200619	29	8.066860281	36	4.488431935	13	4.018805309	21	8	38
14938	ABITEBOUL, S	16	14	0.875	18.375	0.296841234	0.556943707	8.911099314	30	8.994692893	25	2.520217216	56	2.361802578	56	9	21
45796	MACLEOD, IA	12	9	0.75	9	0.393621054	0.724914842	8.698978102	31	7.640836511	39	3.392506425	31	2.990357594	34	7	66
22554	HJORLAND, B	9	9	1	40.77777778	0.370016112	0.962962963	8.666666667	32	13.33443881	9	3.214666572	35	4.914575143	12	9	21
42753	HAWKINS, DT	9	9	1	9.555555556	0.293138264	0.962962963	8.666666667	32	5.826653988	70	2.552929842	52	1.950921803	85	4	322
14838	CHEN, ALP	25	5	0.2	8.4	0.414859233	0.343806061	8.595151515	34	4.725564032	104	3.508119219	26	1.878902266	92	8	38
18893	MIYAMOTO, S	11	9	0.8182	13.45454545	0.310868136	0.771349862	8.484848485	35	7.800919993	38	2.496283277	57	2.464618097	52	6	107
23789	NIEMI, T	16	11	0.6875	6.8125	0.441960744	0.526212121	8.419393939	36	6.021817665	62	3.600567092	23	2.6289795	44	7	66
18415	GORDON, MD	14	8	0.5714	16.85714286	0.451150681	0.597402597	8.363636364	37	7.83569055	37	3.567530256	24	3.362446488	26	8	38
28735	SARACEVIC, T	12	7	0.5833	63	0.282442137	0.688246097	8.258953168	38	8.801588363	28	2.018488953	102	2.307105867	59	7	66
24560	BERTINO, E	16	13	0.8125	11.75	0.354992604	0.514545455	8.232727273	39	6.902684894	46	2.967705772	38	2.386515849	55	7	66
22347	Lu, GJ	15	6	0.4	28.73333333	0.442551192	0.535919192	8.038787879	40	8.31187902	31	3.534447853	25	3.605810069	24	9	21
15613	LEE, DL	17	6	0.3529	5.882352941	0.404959704	0.467023173	7.939393939	41	4.021216146	146	3.159186192	36	1.611271203	133	8	38
27263	SU, LT	9	8	0.8889	23.22222222	0.448019374	0.875420875	7.878787879	42	9.160174572	23	3.465309923	29	4.111368756	18	7	66
14993	TAN, KL	21	9	0.4286	8.904761905	0.402339429	0.37182935	7.808416358	43	5.20946785	85	3.24398509	34	2.140158613	72	8	38
23548	EGENHOFER, MJ	14	5	0.3571	51.35714286	0.374378486	0.551948052	7.727272727	44	11.3945172	16	2.852079952	42	4.332016174	17	10	14
14704	Jones, GJF	16	10	0.625	3.5	0.344993064	0.479277984	7.668447743	45	2.748022429	327	2.548109341	53	1.131643209	246	5	191
13922	ROBERTSON, SE	17	8	0.4706	20.88235294	0.383949998	0.43623977	7.416076089	46	8.131401805	34	2.71891693	46	2.869638686	36	7	66
18999	BORDOGNA, G	12	11	0.9167	26.58333333	0.322194287	0.592094414	7.105132962	47	8.50127867	30	2.255223705	76	2.708939022	41	8	38
15110	KRIEGEL, HP	22	5	0.2273	10.68181818	0.407776811	0.319664193	7.032612254	48	3.912704205	154	2.812409072	43	1.525148558	149	7	66
24834	Suciu, D	18	5	0.2778	23.5	0.322121471	0.390013517	7.020243309	49	5.639809962	79	2.09181718	94	1.708026389	115	9	21
46739	PANYR, J	7	7	1	3	0.275572845	1	7	50	2.982271233	279	1.929009915	114	0.805106204	447	4	322
5916	Jung, Jason J.	7	7	1	16.14285714	0.360202977	1	7	50	6.980024472	45	2.521420842	55	2.838433225	37	6	107
16621	SRINIVASAN, P	11	6	0.5455	16.72727273	0.386323009	0.635922865	6.995151515	52	6.001035594	64	2.658337281	48	2.230548561	65	7	66
22185	LEE, JH	18	9	0.5	8.722222222	0.456304769	0.378130207	6.806343729	53	4.11520288	137	3.120780809	37	1.873083179	93	5	191
24121	VAKKARI, P	11	7	0.6364	34.90909091	0.505890273	0.614218215	6.756400367	54	9.810540219	21	3.484199481	28	5.011547645	11	9	21
22116	Carpineto, C	12	9	0.75	32.08333333	0.384397305	0.562121212	6.745454545	55	7.312622114	42	2.580651207	50	2.899084944	35	7	66
24045	Li, WS	14	11	0.7857	5.285714286	0.410666493	0.479583541	6.71416958	56	3.338464463	222	2.708646286	47	1.3862952	171	5	191
14217	Taniar, D	15	9	0.6	7.133333333	0.412809035	0.443900022	6.658500332	57	4.260880436	129	2.649963235	49	1.684780883	121	6	107
18125	INGWERSEN, P	11	6	0.5455	51.18181818	0.371698948	0.600550964	6.606060606	58	8.082303976	35	2.401753206	63	2.999375626	33	8	38
17604	SUBIETA, K	19	3	0.1579	3.473684211	0.253718642	0.345837321	6.570909091	59	3.539542042	200	1.749962601	138	1.031804454	290	6	107
18868	JENSEN, CS	20	6	0.3	35.2	0.328362336	0.327874983	6.557499664	60	8.238535138	33	2.144924262	88	2.678302336	42	12	7
17851	LARSON, RR	8	8	1	9.75	0.371434839	0.817822384	6.542579075	61	5.03932565	95	2.459423195	59	1.944079935	86	5	191
15515	CHANG, JW	12	6	0.5	0.916666667	0.374109058	0.535151515	6.421818182	62	0.39203042	7655	2.07770888	95	0.144487384	3020	2	1310
22546	FORD, N	11	7	0.6364	26	0.392934062	0.579467902	6.374146924	63	6.842876113	48	2.318491993	70	2.516287979	49	8	38
21255	CHANG, CC	14	6	0.4286	11.78571429	0.388249764	0.454862072	6.368069011	64	5.086501827	90	2.483171198	58	1.9708002	80	8	38
27353	GRUMBACH, S	11	10	0.9091	9.545454545	0.285508845	0.577961433	6.357575758	65	5.06471208	92	1.710284558	146	1.354660392	180	6	107
15225	LIM, EP	16	7	0.4375	3.75	0.389340588	0.396614687	6.345834992	66	2.768697908	321	2.526614188	54	1.081268114	263	5	191
31576	BELKIN, NJ	11	9	0.8182	141.3636364	0.441904259	0.574124718	6.315371901	67	12.65682823	12	2.7979696	44	5.490789	7	10	14
22923	NIE, JY	12	7	0.5833	17.91666667	0.369998185	0.523333333	6.28	68	6.002758927	63	2.321162216	69	2.229214368	66	7	66
30479	WOLFRAM, D	11	7	0.6364	6.636363636	0.438991843	0.56873982	6.256138023	69	4.041638875	143	2.739923084	45	1.676663996	125	6	107
24547	YU, CT	13	9	0.6923	20	0.368542825	0.480215745	6.242804689	70	6.596831719	54	2.251126391	77	2.270436168	62	9	21
25091	TANSEL, AU	7	7	1	8	0.327067699	0.887445887	6.212121212	71	3.462603154	207	2.01349016	103	1.1267512	248	4	322
19001	ROBERTSON, S	13	4	0.3077	20.23076923	0.35863937	0.476054345	6.18870649	72	6.610953894	53	2.168584796	85	2.341092999	57	7	66
18796	Neven, F	12	8	0.6667	14.58333333	0.251528009	0.511414141	6.136969697	73	5.677757227	76	1.474951511	206	1.334640664	184	7	66
30534	ELLIS, D	9	7	0.7778	37	0.357967343	0.678479106	6.106311958	74	9.063623652	24	2.213660384	78	3.230670799	28	9	21
16760	Jansen, BJ	12	7	0.5833	95.08333333	0.406504982	0.508282828	6.099393939	75	10.12482605	20	2.457240129	60	4.031974018	20	10	14
25610	BaezaYates, R	13	6	0.4615	43.38461538	0.370124828	0.467040988	6.071532847	76	7.032574614	44	2.296766247	75	2.608207979	46	9	21
18770	CHAN, HC	10	8	0.8	10.4	0.396670066	0.606060606	6.060606061	77	4.457644594	117	2.309180789	73	1.681341331	124	6	107
29350	ROWE, NC	8	6	0.75	6.25	0.421555392	0.75	6	78	2.420694711	420	2.571265518	51	1.015175691	301	4	322
23614	Zhuge, H	6	6	1	23.66666667	0.384833976	1	6	79	6.442793226	56	2.309003859	74	2.512894356	50	5	191
34045	LYNCH, CA	6	6	1	6.333333333	0.479478525	1	6	79	2.541579244	387	2.876871152	41	1.413209838	162	2	1310
14712	Xie, H	8	6	0.75	20.25	0.47196637	0.75	6	79	6.866945833	47	2.912490821	40	3.520761661	25	7	66
44180	MAZUR, Z	6	6	1	4.5	0.134797707	1	6	79	3.505149978	204	0.808786242	698	0.454111984	1008	4	322
18688	BERRY, MW	13	6	0.4615	85.23076923	0.346307335	0.451934732	5.875151515	83	8.917823398	26	1.881623694	118	2.613618531	45	8	38
23223	Pu, HT	7	7	1	8.428571429	0.396909214	0.822510823	5.757575758	84	2.723719886	334	2.19266421	82	1.095610098	259	3	645
14296	ZOBEL, J	20	1	0.05	26.05	0.359127572	0.287547003	5.750940058	85	6.661726967	51	2.052784888	100	2.43806564	53	11	9
16022	Cha, GH	8	6	0.75	3.25	0.430975257	0.711706481	5.693651847	86	1.37864922	1124	2.451397	61	0.592923167	706	4	322
15202	Nottelmann, H	8	8	1	3.5	0.204520461	0.708333333	5.666666667	87	1.962988448	619	1.147885312	350	0.439031718	1064	3	645
6032	Wu, Shengli	7	7	1	5.714285714	0.422033092	0.80952381	5.666666667	88	3.245846855	238	2.374742217	66	1.406537354	164	4	322
15103	Clough, P	9	8	0.8889	5.555555556	0.216936886	0.629360269	5.664242424	89	2.66499946	354	1.227381148	311	0.619036259	672	4	322
27200	KRAFT, DH	10	7	0.7	16.8	0.429871259	0.563878788	5.638787879	90	5.942861827	68	2.38796321	65	2.492326678	51	7	66
14834	Papadias, D	16	4	0.25	18.0625	0.372274941	0.348409091	5.574545455	91	4.58034354	110	2.119158025	91	1.725665338	110	8	38
15134	GRAEFE, G	7	7	1	12	0.361755414	0.792207792	5.545454545	92	5.55994646	81	2.005622009	105	2.010610225	78	6	107
28460	WONG, SKM	10	9	0.9	28.2	0.369693283	0.553090909	5.530909091	93	5.653219573	78	2.045891193	101	2.127474388	73	7	66
26466	CHOWDHURY, GG	11	5	0.4545	15.36363636	0.445208399	0.495647383	5.452121212	94	3.924931558	153	2.324981172	68	1.685285683	120	6	107
15086	Van den Bussche, J	16	4	0.25	4.9375	0.240494115	0.339590246	5.433443928	95	2.945851983	289	1.402298154	233	0.823900614	430	5	191
17595	Geerts, F	7	7	1	2.571428571	0.17964417	0.774891775	5.424242424	96	2.048897039	568	0.991667044	488	0.349976112	1436	3	645
22263	Del Bimbo, A	17	3	0.1765	18.23529412	0.36082898	0.317219251	5.392727273	97	4.393631809	121	1.93471711	113	1.607546979	134	8	38
18667	PASI, G	15	2	0.1333	22.4	0.304541925	0.359434343	5.391515152	98	5.4144554	84	1.535438757	180	1.563224002	143	9	21
23317	Bry, F	13	6	0.4615	4.692307692	0.353852282	0.412680653	5.364848485	99	2.747232598	328	1.841818405	128	1.08109583	264	4	322
15083	Benedikt, M	10	9	0.9	10	0.152605081	0.53579562	5.357956204	100	3.879336884	157	0.799192896	707	0.591141024	710	5	191
