# Supplementary material for: Author Credit for Transdisciplinary Collaboration
Source: PLoS One. 2015 Sep 16;10(9):e0137968. doi: 10.1371/journal.pone.0137968 (PMC4574108; doi:10.1371/journal.pone.0137968)
Supplement: S2 File — Supporting data for Tables 5 and 6. (CSV) [file pone.0137968.s002.csv]

AuthorID	AuthorName	No. of pub.	FirstAuthor	F pub.	Citation mean	ATW mean	Harmonic credit mean	Harmonic credit sum	Harmonic credit rank	T_index_HC	T_index_AC	T_index_HC_rank	T_index_AC_rank	H_index	H_index_rank
14963	CHEN, HC	35	17	0.4857	34.54285714	0.437540536	0.38827479	13.58961766	7	14	14	3	1	20	1
41371	SALTON, G	30	24	0.8	118.5666667	0.340307193	0.695030303	20.85090909	1	16	12	1	3	18	2
21558	CROFT, WB	27	12	0.4444	58.18518519	0.370514602	0.543209877	14.66666667	6	13	12	4	3	18	2
13937	SPINK, A	36	27	0.75	44.55555556	0.421001999	0.566972467	20.41100883	2	15	14	2	1	18	2
16611	Zhang, HJ	22	1	0.0455	58.40909091	0.34340912	0.186307198	4.098758357	195	8	10	15	5	15	5
29805	WILLETT, P	30	2	0.0667	21.03333333	0.468995044	0.303528423	9.105852687	25	6	9	34	6	14	6
18868	JENSEN, CS	20	6	0.3	35.2	0.328362336	0.327874983	6.557499664	60	9	8	6	8	12	7
17055	HERSH, WR	17	15	0.8824	18.23529412	0.382725039	0.556444906	9.459563394	21	9	6	6	28	12	7
17807	Huang, TS	18	0	0	67.22222222	0.407484135	0.212317224	3.821710024	238	4	8	111	8	11	9
15259	JARVELIN, K	35	7	0.2	13.28571429	0.442968714	0.304239334	10.64837669	16	6	7	34	17	11	9
13904	CRESTANI, F	31	17	0.5484	13.51612903	0.399819979	0.529305963	16.40848485	4	7	6	21	28	11	9
13923	LOSEE, RM	21	20	0.9524	11.04761905	0.400023746	0.904761905	19	3	9	5	6	60	11	9
14296	ZOBEL, J	20	1	0.05	26.05	0.359127572	0.287547003	5.750940058	85	6	8	34	8	11	9
15203	FUHR, N	19	12	0.6316	23.47368421	0.304888788	0.598086124	11.36363636	12	8	6	15	28	10	14
23548	EGENHOFER, MJ	14	5	0.3571	51.35714286	0.374378486	0.551948052	7.727272727	44	10	8	5	8	10	14
42364	VANRIJSBERGEN, CJ	14	7	0.5	42.78571429	0.340044228	0.642857143	9	27	9	7	6	17	10	14
18603	SAVOY, J	17	15	0.8824	12.41176471	0.379586414	0.873440285	14.84848485	5	9	5	6	60	10	14
16760	Jansen, BJ	12	7	0.5833	95.08333333	0.406504982	0.508282828	6.099393939	75	9	8	6	8	10	14
31576	BELKIN, NJ	11	9	0.8182	141.3636364	0.441904259	0.574124718	6.315371901	67	9	9	6	6	10	14
14902	Ma, WY	18	5	0.2778	117.1111111	0.372165808	0.293777078	5.287987397	104	8	8	15	8	10	14
14938	ABITEBOUL, S	16	14	0.875	18.375	0.296841234	0.556943707	8.911099314	30	7	5	21	60	9	21
14940	VIANU, V	13	1	0.0769	23.61538462	0.179551185	0.314685315	4.090909091	196	5	4	64	119	9	21
14674	Paton, NW	18	0	0	17.88888889	0.371455955	0.184450759	3.320113662	317	2	5	630	60	9	21
30735	JAIN, AK	11	2	0.1818	121.7272727	0.321129066	0.325509642	3.580606061	275	8	8	15	8	9	21
22554	HJORLAND, B	9	9	1	40.77777778	0.370016112	0.962962963	8.666666667	32	9	7	6	17	9	21
25610	BaezaYates, R	13	6	0.4615	43.38461538	0.370124828	0.467040988	6.071532847	76	6	7	34	17	9	21
24834	Suciu, D	18	5	0.2778	23.5	0.322121471	0.390013517	7.020243309	49	5	7	64	17	9	21
24121	VAKKARI, P	11	7	0.6364	34.90909091	0.505890273	0.614218215	6.756400367	54	7	8	21	8	9	21
15092	YANG, CC	19	11	0.5789	12.26315789	0.399490204	0.490845295	9.326060606	22	6	6	34	28	9	21
30534	ELLIS, D	9	7	0.7778	37	0.357967343	0.678479106	6.106311958	74	7	6	21	28	9	21
17962	Lee, CH	16	3	0.1875	10.125	0.443379944	0.309938017	4.959008264	125	4	5	111	60	9	21
22347	Lu, GJ	15	6	0.4	28.73333333	0.442551192	0.535919192	8.038787879	40	8	7	15	17	9	21
22371	BUCKLEY, C	13	2	0.1538	201.1538462	0.356021325	0.29995338	3.899393939	228	8	8	15	8	9	21
28693	BLAIR, DC	13	13	1	35.92307692	0.422290086	0.923076923	12	11	9	6	6	28	9	21
24547	YU, CT	13	9	0.6923	20	0.368542825	0.480215745	6.242804689	70	7	5	21	60	9	21
17743	Navarro, G	12	5	0.4167	45	0.357558251	0.397437145	4.769245742	142	6	6	34	28	9	21
18667	PASI, G	15	2	0.1333	22.4	0.304541925	0.359434343	5.391515152	98	5	5	64	60	9	21
18999	BORDOGNA, G	12	11	0.9167	26.58333333	0.322194287	0.592094414	7.105132962	47	6	4	34	119	8	38
18688	BERRY, MW	13	6	0.4615	85.23076923	0.346307335	0.451934732	5.875151515	83	7	5	21	60	8	38
31690	BORGMAN, CL	17	16	0.9412	35.58823529	0.280016297	0.780178253	13.2630303	8	7	6	21	28	8	38
18415	GORDON, MD	14	8	0.5714	16.85714286	0.451150681	0.597402597	8.363636364	37	7	6	21	28	8	38
14675	Fernandes, AAA	12	1	0.0833	10.16666667	0.362444556	0.186173246	2.234078953	710	2	4	630	119	8	38
32673	WU, JK	8	4	0.5	26.5	0.368162924	0.434943597	3.479548772	288	5	5	64	60	8	38
14089	Chen, SY	13	2	0.1538	32	0.401148295	0.340077246	4.421004203	168	5	6	64	28	8	38
18125	INGWERSEN, P	11	6	0.5455	51.18181818	0.371698948	0.600550964	6.606060606	58	6	5	34	60	8	38
15613	LEE, DL	17	6	0.3529	5.882352941	0.404959704	0.467023173	7.939393939	41	4	4	111	119	8	38
22546	FORD, N	11	7	0.6364	26	0.392934062	0.579467902	6.374146924	63	6	6	34	28	8	38
14993	TAN, KL	21	9	0.4286	8.904761905	0.402339429	0.37182935	7.808416358	43	4	5	111	60	8	38
18462	Ishai, Y	10	2	0.2	16.9	0.164031061	0.332044527	3.320445269	316	4	3	111	253	8	38
24728	FOX, EA	10	3	0.3	58	0.407975928	0.269436481	2.694364811	504	6	7	34	17	8	38
14743	Ruthven, I	12	3	0.25	12	0.373151341	0.32195237	3.863428445	233	4	5	111	60	8	38
22586	Hawking, D	10	6	0.6	22.8	0.332621903	0.508969697	5.08969697	114	6	5	34	60	8	38
25161	Manjunath, BS	8	1	0.125	244.625	0.380798649	0.334038929	2.672311436	512	6	6	34	28	8	38
28025	BOOKSTEIN, A	14	12	0.8571	18.71428571	0.366629907	0.661991342	9.267878788	23	7	6	21	28	8	38
22263	Del Bimbo, A	17	3	0.1765	18.23529412	0.36082898	0.317219251	5.392727273	97	5	5	64	60	8	38
39098	SUBRAHMANIAN, VS	16	2	0.125	13.875	0.329222985	0.312216877	4.995470029	122	4	4	111	119	8	38
21565	SNODGRASS, RT	13	1	0.0769	27.53846154	0.343142923	0.242603236	3.15384207	348	5	6	64	28	8	38
14834	Papadias, D	16	4	0.25	18.0625	0.372274941	0.348409091	5.574545455	91	5	6	64	28	8	38
14838	CHEN, ALP	25	5	0.2	8.4	0.414859233	0.343806061	8.595151515	34	4	5	111	60	8	38
26348	Foo, S	14	3	0.2143	18.64285714	0.474105188	0.314458874	4.402424242	170	4	6	111	28	8	38
21255	CHANG, CC	14	6	0.4286	11.78571429	0.388249764	0.454862072	6.368069011	64	4	4	111	119	8	38
18930	Cole, C	13	12	0.9231	8.615384615	0.501200746	0.687169278	8.933200619	29	6	5	34	60	8	38
16742	EGGHE, L	15	15	1	12.33333333	0.36720452	0.822222222	12.33333333	9	7	5	21	60	8	38
18955	Muller, H	12	8	0.6667	32.91666667	0.431658499	0.40444742	4.853369038	133	6	6	34	28	8	38
14624	OOI, BC	17	2	0.1176	9.235294118	0.378559783	0.28285205	4.808484848	138	4	5	111	60	8	38
19001	ROBERTSON, S	13	4	0.3077	20.23076923	0.35863937	0.476054345	6.18870649	72	5	5	64	60	7	66
39329	MEHTRE, BM	7	3	0.4286	72	0.394675818	0.344047777	2.408334439	621	6	7	34	17	7	66
18380	Datcu, M	8	3	0.375	39.25	0.360767232	0.330252902	2.642023213	542	6	5	34	60	7	66
46647	RADECKI, T	11	11	1	20.36363636	0.439220026	1	11	13	7	6	21	28	7	66
18683	GOTTLOB, G	10	6	0.6	34.7	0.272518048	0.451515152	4.515151515	161	5	5	64	60	7	66
23190	Fernandez, M	11	7	0.6364	23.63636364	0.319463988	0.431804709	4.749851803	145	5	5	64	60	7	66
17785	AREF, WG	10	1	0.1	26.5	0.38038542	0.253093852	2.530938523	582	4	4	111	119	7	66
14062	CHEN, SM	11	6	0.5455	10.81818182	0.265758547	0.434931129	4.784242424	140	4	3	111	253	7	66
14672	Gounaris, A	7	4	0.5714	13.71428571	0.312835909	0.331515098	2.320605686	668	4	3	111	253	7	66
22116	Carpineto, C	12	9	0.75	32.08333333	0.384397305	0.562121212	6.745454545	55	7	6	21	28	7	66
22117	Romano, G	10	0	0	38.4	0.376743089	0.276363636	2.763636364	492	5	6	64	28	7	66
45796	MACLEOD, IA	12	9	0.75	9	0.393621054	0.724914842	8.698978102	31	5	4	64	119	7	66
34046	GARFIELD, E	11	11	1	72.63636364	0.426185094	1	11	13	7	7	21	17	7	66
14701	Herrera-Viedma, E	9	6	0.6667	30.88888889	0.362312272	0.570227826	5.132050431	112	6	6	34	28	7	66
14712	Xie, H	8	6	0.75	20.25	0.47196637	0.75	6	79	6	4	34	119	7	66
22923	NIE, JY	12	7	0.5833	17.91666667	0.369998185	0.523333333	6.28	68	6	5	34	60	7	66
15001	RAGHAVAN, VV	16	1	0.0625	22.75	0.390356465	0.268484848	4.295757576	179	4	5	111	60	7	66
27565	LIBKIN, L	19	8	0.4211	9.631578947	0.170574321	0.503030303	9.557575758	20	5	2	64	640	7	66
18796	Neven, F	12	8	0.6667	14.58333333	0.251528009	0.511414141	6.136969697	73	5	3	64	253	7	66
33186	CARDENAS, AF	7	1	0.1429	36.57142857	0.418905433	0.28288179	1.980172528	1030	6	6	34	28	7	66
28460	WONG, SKM	10	9	0.9	28.2	0.369693283	0.553090909	5.530909091	93	5	4	64	119	7	66
29029	WONG, LS	10	0	0	22.7	0.256589077	0.223878788	2.238787879	706	4	5	111	60	7	66
16621	SRINIVASAN, P	11	6	0.5455	16.72727273	0.386323009	0.635922865	6.995151515	52	6	5	34	60	7	66
14493	MOFFAT, A	10	5	0.5	32.4	0.367556605	0.476443265	4.764432648	143	5	5	64	60	7	66
22264	Pala, P	15	1	0.0667	25.06666667	0.353630812	0.238868687	3.583030303	274	5	6	64	28	7	66
14497	KANKANHALLI, MS	7	2	0.2857	63.71428571	0.385268539	0.354632035	2.482424242	598	5	6	64	28	7	66
17920	Ulusoy, O	13	1	0.0769	18.15384615	0.444507292	0.25412045	3.303565854	320	4	5	111	60	7	66
18531	Van Rijsbergen, CJ	11	1	0.0909	29.63636364	0.295149151	0.329256198	3.621818182	269	4	4	111	119	7	66
27200	KRAFT, DH	10	7	0.7	16.8	0.429871259	0.563878788	5.638787879	90	6	5	34	60	7	66
27263	SU, LT	9	8	0.8889	23.22222222	0.448019374	0.875420875	7.878787879	42	6	6	34	28	7	66
13922	ROBERTSON, SE	17	8	0.4706	20.88235294	0.383949998	0.43623977	7.416076089	46	6	7	34	17	7	66
18563	Li, MJ	12	1	0.0833	28.58333333	0.333146847	0.22387254	2.686470485	508	5	6	64	28	7	66
23789	NIEMI, T	16	11	0.6875	6.8125	0.441960744	0.526212121	8.419393939	36	4	3	111	253	7	66
15107	Beaulieu, M	10	4	0.4	25.7	0.400462745	0.438266159	4.382661593	172	5	6	64	28	7	66
15110	KRIEGEL, HP	22	5	0.2273	10.68181818	0.407776811	0.319664193	7.032612254	48	4	5	111	60	7	66
16091	Wang, JZ	10	4	0.4	140.6	0.359846218	0.37769697	3.776969697	247	6	7	34	17	7	66
24560	BERTINO, E	16	13	0.8125	11.75	0.354992604	0.514545455	8.232727273	39	6	5	34	60	7	66
28735	SARACEVIC, T	12	7	0.5833	63	0.282442137	0.688246097	8.258953168	38	5	5	64	60	7	66
30224	MENDELZON, AO	12	3	0.25	12.91666667	0.323191424	0.386822773	4.641873278	152	4	3	111	253	7	66
14628	GUTING, RH	11	4	0.3636	26.90909091	0.371950045	0.43367711	4.770448211	141	4	5	111	60	7	66
14905	Zhang, AD	13	1	0.0769	16.84615385	0.398339396	0.238321678	3.098181818	365	4	4	111	119	7	66
